# Supplementary material for: Anti-Helicobacter pylori Activity and Gastroprotective Effects of Diacetylcurcumin and Four Metal Derivatives
Source: Molecules. 2025 Sep 23;30(19):3849. doi: 10.3390/molecules30193849 (PMC12525688; doi:10.3390/molecules30193849)
Supplement: Supplementary file 1 [file molecules-30-03849-s001.zip]

Archive with 1 entries (1 files):
- molecules-3858107-supplementary.pdf
